# Supplementary material for: Clinical outcome and biomarker assessments of a multi-centre phase II trial assessing niraparib with or without dostarlimab in recurrent endometrial carcinoma
Source: Nat Commun. 2023 Mar 15;14:1452. doi: 10.1038/s41467-023-37084-w (PMC10017680; doi:10.1038/s41467-023-37084-w)
Supplement: Supplementary file 3 — Source Data [file 41467_2023_37084_MOESM3_ESM.xlsx]

## Sheet: Figure 2
Subject	Treatment arm	Cycle	Percentage of change in tumor size compared with baseline	Overall best response	Histology
NEC-001	Cohort 1	2	-4.65116	SD	SEROUS
NEC-002	Cohort 1	2	21.7391	PD	SEROUS
NEC-003	Cohort 1	2	30.6931	PD	SEROUS
NEC-004	Cohort 1	2	64.8148	PD	SEROUS
NEC-005	Cohort 1	2	0	SD	ENDOMETRIOID Grade 2
NEC-005	Cohort 1	4	20	SD	ENDOMETRIOID Grade 2
NEC-005	Cohort 1	6	40	SD	ENDOMETRIOID Grade 2
NEC-007	Cohort 1	2	7.69231	SD	SEROUS
NEC-007	Cohort 1	4	11.9658	SD	SEROUS
NEC-008	Cohort 1	2	0	SD	SEROUS
NEC-008	Cohort 1	4	7.89474	SD	SEROUS
NEC-008	Cohort 1	6	10.5263	SD	SEROUS
NEC-009	Cohort 1	2	9.40171	SD	ENDOMETRIOID Grade 2
NEC-011	Cohort 1	2	0	SD	ENDOMETRIOID Grade 3
NEC-011	Cohort 1	4	7.89474	SD	ENDOMETRIOID Grade 3
NEC-011	Cohort 1	6	7.89474	SD	ENDOMETRIOID Grade 3
NEC-011	Cohort 1	8	10.5263	SD	ENDOMETRIOID Grade 3
NEC-012	Cohort 1	2	22.2222	SD	SEROUS
NEC-013	Cohort 1	3	17.9894	PD	SEROUS
NEC-014	Cohort 1	4	-36.1702	PD	SEROUS
NEC-015	Cohort 1	2	-18.9655	SD	ENDOMETRIOID Grade 3
NEC-016	Cohort 1	2	-5.55556	PR	SEROUS
NEC-016	Cohort 1	4	-29.1667	PR	SEROUS
NEC-016	Cohort 1	6	-31.9444	PR	SEROUS
NEC-016	Cohort 1	8	-15.2778	PR	SEROUS
NEC-017	Cohort 1	3	11.5385	SD	ENDOMETRIOID Grade 1
NEC-017	Cohort 1	5	38.4615	SD	ENDOMETRIOID Grade 1
NEC-018	Cohort 1	3	7.14286	PD	ENDOMETRIOID Grade 2
NEC-019	Cohort 1	2	0	PD	SEROUS
NEC-022	Cohort 1	2	12.6984	SD	SEROUS
NEC-023	Cohort 1	3	21.4286	PD	SEROUS
NEC-024	Cohort 1	2	5.82524	SD	ENDOMETRIOID Grade 1
NEC-026	Cohort 1	2	2.85714	SD	ENDOMETRIOID Grade 3
NEC-026	Cohort 1	4	-5.71429	SD	ENDOMETRIOID Grade 3
NEC-027	Cohort 1	2	8.33333	PD	ENDOMETRIOID Grade 1
NEC-029	Cohort 2	3	23.5294	PD	ENDOMETRIOID Grade 1
NEC-030	Cohort 2	3	18.0328	PD	SEROUS
NEC-032	Cohort 2	3	5	SD	SEROUS
NEC-032	Cohort 2	6	5	SD	SEROUS
NEC-032	Cohort 2	8	38.3333	SD	SEROUS
NEC-033	Cohort 2	3	16.2791	SD	ENDOMETRIOID Grade 2
NEC-033	Cohort 2	6	39.5349	SD	ENDOMETRIOID Grade 2
NEC-034	Cohort 2	3	-6.66667	PR	SEROUS
NEC-034	Cohort 2	6	-33.3333	PR	SEROUS
NEC-034	Cohort 2	8	-26.6667	PR	SEROUS
NEC-034	Cohort 2	11	-20	PR	SEROUS
NEC-034	Cohort 2	14	-20	PR	SEROUS
NEC-034	Cohort 2	19	-6.66667	PR	SEROUS
NEC-036	Cohort 2	3	-14.1304	SD	SEROUS
NEC-039	Cohort 2	2	-22.8916	SD	SEROUS
NEC-040	Cohort 2	2	30	PD	ENDOMETRIOID Grade 2
NEC-041	Cohort 2	3	34.6154	PD	ENDOMETRIOID Grade 3
NEC-042	Cohort 2	2	11.8812	PD	MIXED serous and endometrioid
NEC-043	Cohort 2	3	6.25	SD	ENDOMETRIOID Grade 3
NEC-043	Cohort 2	6	17.1875	SD	ENDOMETRIOID Grade 3
NEC-044	Cohort 2	3	-37.1429	PR	ENDOMETRIOID Grade 1
NEC-044	Cohort 2	4	-54.2857	PR	ENDOMETRIOID Grade 1
NEC-044	Cohort 2	7	-54.2857	PR	ENDOMETRIOID Grade 1
NEC-044	Cohort 2	9	-60	PR	ENDOMETRIOID Grade 1
NEC-045	Cohort 2	2	-28.3019	PR	ENDOMETRIOID Grade 3
NEC-045	Cohort 2	5	-39.6226	PR	ENDOMETRIOID Grade 3
NEC-045	Cohort 2	7	-44.3396	PR	ENDOMETRIOID Grade 3
NEC-045	Cohort 2	10	-47.1698	PR	ENDOMETRIOID Grade 3
NEC-045	Cohort 2	12	-47.1698	PR	ENDOMETRIOID Grade 3
NEC-046	Cohort 2	3	2.22222	SD	SEROUS
NEC-046	Cohort 2	6	11.1111	SD	SEROUS
NEC-046	Cohort 2	8	6.66667	SD	SEROUS
NEC-047	Cohort 2	3	53.6082	PD	SEROUS
NEC-048	Cohort 2	3	11.1111	SD	SEROUS
NEC-048	Cohort 2	3	11.1111	SD	SEROUS
NEC-048	Cohort 2	5	25.9259	SD	SEROUS
NEC-050	Cohort 2	3	13.3333	SD	ENDOMETRIOID Grade 1
NEC-051	Cohort 2	2	53.4483	PD	ENDOMETRIOID Grade 3

## Sheet: Supplementary Figure 1
Subject	Treatment arm	Progression free survival outcome (1:event, 0:censored)	Progression free survival time in months	Overall survival outcome (1:event, 0:censored)	Overall survival time in months
NEC-001	Cohort 1	0	2.3	0	2.3
NEC-002	Cohort 1	1	1.71	1	11.58
NEC-003	Cohort 1	1	1.64	1	13.03
NEC-004	Cohort 1	1	1.61	1	3.09
NEC-005	Cohort 1	1	5.36	1	19.31
NEC-006	Cohort 1	1	1.84	1	1.84
NEC-007	Cohort 1	1	3.42	1	15.66
NEC-008	Cohort 1	1	5.33	1	34.44
NEC-009	Cohort 1	1	3.09	1	6.32
NEC-010	Cohort 1	0	1.61	0	1.61
NEC-011	Cohort 1	1	7.24	0	30.2
NEC-012	Cohort 1	1	2.01	1	5.23
NEC-013	Cohort 1	1	1.84	1	3.39
NEC-014	Cohort 1	1	3.65	1	9.05
NEC-015	Cohort 1	1	1.61	1	6.12
NEC-016	Cohort 1	1	7.14	1	12.7
NEC-017	Cohort 1	1	3.82	0	28.78
NEC-018	Cohort 1	1	1.88	0	11.18
NEC-019	Cohort 1	1	2.53	1	9.64
NEC-021	Cohort 1	1	1.74	1	24.14
NEC-022	Cohort 1	1	2.57	1	6.58
NEC-023	Cohort 1	1	1.97	0	9.14
NEC-024	Cohort 1	1	2.99	1	12.5
NEC-026	Cohort 1	0	16.94	0	16.94
NEC-027	Cohort 1	1	1.64	0	9.84
NEC-029	Cohort 2	1	1.71	0	9.8
NEC-030	Cohort 2	1	1.81	1	5.72
NEC-032	Cohort 2	1	5.53	0	5.69
NEC-033	Cohort 2	1	3.68	0	4.11
NEC-034	Cohort 2	1	13.29	0	13.72
NEC-035	Cohort 2	1	0.46	1	1.15
NEC-036	Cohort 2	1	3.68	1	6.74
NEC-037	Cohort 2	1	0.66	0	1.18
NEC-038	Cohort 2	1	0.53	1	2.24
NEC-039	Cohort 2	1	2.93	1	3.65
NEC-040	Cohort 2	1	1.61	0	8.06
NEC-041	Cohort 2	1	1.84	0	6.51
NEC-042	Cohort 2	1	1.84	1	6.28
NEC-043	Cohort 2	1	3.65	0	5.72
NEC-044	Cohort 2	0	8.49	0	8.49
NEC-045	Cohort 2	0	9.84	0	9.84
NEC-046	Cohort 2	1	7.37	0	6.88
NEC-047	Cohort 2	1	1.84	0	2.04
NEC-048	Cohort 2	1	3.55	0	5.03
NEC-049	Cohort 2	1	1.12	0	1.12
NEC-050	Cohort 2	1	2.86	0	3.85
NEC-051	Cohort 2	1	1.58	0	2.5

## Sheet: Supplementary Table 1
Subject	Treatment arm	Histology subtype	PTEN IHC status	PTEN mutation	PTEN mutation with oncogenicity as per OncoKB	MMR status	PDL1 status	TP53 IHC	TP53 mutation	TP53 mutation with oncogenicity as per OncoKB	HRR gene alterations	HRR alterations with oncogenicity as per OncoKB	HRR alterations, excluding ARID1A, with oncogenicity as per OncoKB	TMB high
NEC-001	Cohort 1	SEROUS	Retained			Intact	Negative	Abnormal
NEC-002	Cohort 1	SEROUS	Retained	no	Negative	Intact	Negative	Abnormal	yes	Oncogenic	yes	Negative	negative	no
NEC-003	Cohort 1	SEROUS	Retained	no	Negative	Intact	Negative	Abnormal	yes	Oncogenic	yes	Oncogenic	negative	no
NEC-004	Cohort 1	SEROUS	Lost	yes	Oncogenic	Intact	Negative	Abnormal	yes	Oncogenic	yes	Oncogenic	negative	no
NEC-005	Cohort 1	Low grade endometrioid	Retained	no	Negative	Deficient	Negative	Wild-type	no	Negative	yes	Oncogenic	negative	yes
NEC-006	Cohort 1	SEROUS	Lost	no	Negative	Intact	Negative	Abnormal	yes	Oncogenic	yes	Negative	negative	no
NEC-007	Cohort 1	SEROUS	Retained				Positive	Abnormal
NEC-008	Cohort 1	SEROUS	Retained	no	Negative	Intact	Positive	Abnormal	yes	Oncogenic	No	Negative	negative	yes
NEC-009	Cohort 1	Low grade endometrioid	Retained	yes	Oncogenic	Deficient	Negative	Wild-type	no	Negative	yes	Oncogenic	positive	yes
NEC-010	Cohort 1	SEROUS	Lost	no	Negative	Intact	Negative	Abnormal	yes	Oncogenic	No	Negative	negative	no
NEC-011	Cohort 1	High grade endometrioid	Lost	yes	Oncogenic	Intact	Positive	Wild-type	yes	VUS	yes	Negative	negative	no
NEC-012	Cohort 1	SEROUS	Heterogeneous	no	Negative	Intact	Positive	Abnormal	yes	Oncogenic	No	Negative	negative	no
NEC-013	Cohort 1	SEROUS	Heterogeneous	no	Negative	Intact	Positive	Abnormal	yes	Oncogenic	No	Negative	negative	no
NEC-014	Cohort 1	SEROUS	Retained	no	Negative	Intact	Positive	Abnormal	yes	Oncogenic	yes	Negative	negative	no
NEC-015	Cohort 1	High grade endometrioid	Lost	no	Negative	Deficient	Positive	Wild-type	yes	Oncogenic	yes	Oncogenic	positive	no
NEC-016	Cohort 1	SEROUS	Retained	no	Negative	Intact	Negative	Abnormal	yes	Oncogenic	yes	Negative	negative	no
NEC-017	Cohort 1	Low grade endometrioid	Retained			Intact	Negative	Wild-type
NEC-018	Cohort 1	Low grade endometrioid	Lost	yes	Oncogenic	Deficient	Positive	Wild-type	no	Negative	yes	Oncogenic	positive	yes
NEC-019	Cohort 1	SEROUS	Lost	yes	Oncogenic	Equivocal (Subclonal)	Negative	Abnormal	yes	Oncogenic	yes	Oncogenic	positive	no
NEC-021	Cohort 1	MIXED serous and endometrioid	Retained	no	Negative	Intact	Positive	Overexpressed	yes	VUS	No	Negative	negative	no
NEC-022	Cohort 1	SEROUS	Retained	no	Negative	Intact	Negative	Abnormal	yes	VUS	No	Negative	negative	no
NEC-023	Cohort 1	SEROUS
NEC-024	Cohort 1	Low grade endometrioid	Heterogeneous	yes	Negative	Intact	Negative	Wild-type	no	Negative	yes	Oncogenic	negative	no
NEC-026	Cohort 1	High grade endometrioid	Lost	yes	Oncogenic	Intact	Positive		yes	Oncogenic	No	Negative	negative	no
NEC-027	Cohort 1	Low grade endometrioid	Retained	no	Negative	Intact	Negative	Wild-type	no	Negative	No	Negative	negative	no
NEC-029	Cohort 2	Low grade endometrioid	Lost	no	Negative	Deficient	Negative	Wild-type	no	Negative	yes	Negative	negative	no
NEC-030	Cohort 2	SEROUS	Retained	no	Negative	Intact	Negative	Abnormal	yes	Oncogenic	yes	Oncogenic	positive	no
NEC-032	Cohort 2	SEROUS	Lost	no	Negative	Intact	Positive	Abnormal	yes	Oncogenic	No	Negative	negative	no
NEC-033	Cohort 2	Low grade endometrioid	Lost	yes	Oncogenic	Intact	Negative	Wild-type	no	Negative	No	Negative	negative	no
NEC-034	Cohort 2	SEROUS	Lost	no	Negative	Intact	Positive	Abnormal	yes	Oncogenic	yes	Negative	negative	no
NEC-035	Cohort 2	SEROUS	Retained	no	Negative	Intact	Positive	Abnormal	yes	Oncogenic	No	Negative	negative	no
NEC-036	Cohort 2	SEROUS	Retained	no	Negative	Intact	Positive	Abnormal	yes	Oncogenic	yes	Oncogenic	positive	no
NEC-037	Cohort 2	High grade endometrioid	Retained	yes	Oncogenic	Intact	Positive	Wild-type	no	Negative	No	Negative	negative	no
NEC-038	Cohort 2	High grade endometrioid	Retained	no	Negative	Intact	Negative	Wild-type	no	Negative	yes	Oncogenic	positive	no
NEC-039	Cohort 2	SEROUS	Retained	no	Negative	Intact	Negative	Abnormal	yes	Oncogenic	yes	Negative	negative	no
NEC-040	Cohort 2	Low grade endometrioid	Lost	yes	Oncogenic	Deficient	Positive	Wild-type	no	Negative	yes	Oncogenic	negative	no
NEC-041	Cohort 2	High grade endometrioid	Retained	no	Negative	Intact	Positive	Wild-type	no	Negative	yes	Negative	negative	no
NEC-042	Cohort 2	MIXED serous and endometrioid	Lost	yes	Oncogenic	Intact	Negative	Abnormal	yes	Oncogenic	yes	Oncogenic	negative	no
NEC-043	Cohort 2	High grade endometrioid	Lost	yes	Oncogenic	Intact	Negative	Wild-type	no	Negative	yes	Oncogenic	positive	yes
NEC-044	Cohort 2	Low grade endometrioid	Lost	yes	Oncogenic	Deficient	Positive	Wild-type	no	Negative	yes	Oncogenic	positive	yes
NEC-045	Cohort 2	High grade endometrioid	Lost	yes	Oncogenic	Intact	Positive	Abnormal	yes		yes	Oncogenic	positive	yes
NEC-046	Cohort 2	SEROUS	Retained	no	Negative	Intact	Positive	Abnormal	yes	Oncogenic	No	Negative	negative	yes
NEC-047	Cohort 2	SEROUS	Lost	no	Negative	Intact	Positive	Abnormal	yes	Oncogenic	yes	Negative	negative	no
NEC-048	Cohort 2	SEROUS	Retained	no	Negative	Intact	Positive	Abnormal	yes	Oncogenic	yes	Negative	negative	no
NEC-049	Cohort 2	High grade endometrioid	Retained	no	Negative	Intact	Negative	Abnormal	yes	Oncogenic	yes	Oncogenic	positive	yes
NEC-050	Cohort 2	Low grade endometrioid	Retained	yes	Oncogenic	Intact	Positive	Wild-type	no	Negative	No	Negative	negative	no
NEC-051	Cohort 2	High grade endometrioid	Lost	yes	Oncogenic	Intact	Positive	Wild-type	no	Negative	yes	Oncogenic	negative	no
